# Supplementary material for: TEMPO-Oxidized Spruce Galactoglucomannan–Biopolymer with Enhanced Antioxidant Activity and Selective Heavy-Metal Sorption
Source: Antioxidants (Basel). 2025 May 9;14(5):569. doi: 10.3390/antiox14050569 (PMC12108164; doi:10.3390/antiox14050569)
Supplement: Supplementary file 1 [file antioxidants-14-00569-s001.zip]

Archive with 1 entries (1 files):
- antioxidants-3574997-supplementary.pdf
